# Supplementary material for: Multi-Perspective Observation on the Prevalence of Food Allergy in the General Chinese Population: A Meta-Analysis
Source: Nutrients. 2022 Dec 6;14(23):5181. doi: 10.3390/nu14235181 (PMC9736235; doi:10.3390/nu14235181)
Supplement: Supplementary file 1 [file nutrients-14-05181-s001.zip]

Archive with 1 entries (1 files):
- nutrients-1985773-supplementary.pdf
